# Supplementary material for: “They Just Need to Come Down a Little Bit to Your Level”: A Qualitative Study of Parents’ Views and Experiences of Early Life Interventions to Promote Healthy Growth and Associated Behaviours
Source: Int J Environ Res Public Health. 2020 May 21;17(10):3605. doi: 10.3390/ijerph17103605 (PMC7277501; doi:10.3390/ijerph17103605)
Supplement: Supplementary file 1 [file ijerph-17-03605-s001.zip]

Archive with 4 entries (4 files):
- SupplementaryMaterials/AdditionalFile1_SRQRChecklist .docx
- SupplementaryMaterials/AdditionalFile2_MaternalandInfantCareinIreland.docx
- SupplementaryMaterials/AdditionalFile3_InterviewGuide.docx
- SupplementaryMaterials/AdditionalFile4_InformationandSupport-SourcesandTopics.docx
